# Supplementary material for: Acetaminophen-Induced Liver Injury Exposes Murine IL-22 as Sex-Related Gene Product
Source: Int J Mol Sci. 2021 Sep 30;22(19):10623. doi: 10.3390/ijms221910623 (PMC8509061; doi:10.3390/ijms221910623)
Supplement: Supplementary file 1 [file ijms-22-10623-s001.zip]

Archive with 3 entries (3 files):
- Supplementary Figures/Suppl Figure S1_1350533.pptx
- Supplementary Figures/Suppl Figure S2_1350533.pptx
- Supplementary Figures/Suppl Figure S3_1350533.pptx
